# Supplementary material for: Azithromycin Resistance in Shigella spp. in Southeast Asia
Source: Antimicrob Agents Chemother. 2018 Mar 27;62(4):e01748-17. doi: 10.1128/AAC.01748-17 (PMC5913960; doi:10.1128/AAC.01748-17)
Supplement: Supplemental material [file AAC.01748-17_zac004187025s1.xlsx]

## Sheet: Sheet1
ID	taxa_name	Year	Study	run_acc	sample_acc
13285_2#33	13285_2#33_EG43_2006	2006	this study	ERR592299	ERS452893
13285_2#34	13285_2#34_EG76_2007	2007	this study	ERR592300	ERS452897
13285_2#35	13285_2#35_EG94_2007	2007	this study	ERR592301	ERS452898
13285_2#36	13285_2#36_EG108_2007	2007	this study	ERR592302	ERS452899
13285_2#37	13285_2#37_EG159_2007	2007	this study	ERR592303	ERS452900
13285_2#38	13285_2#38_EG162_2007	2007	this study	ERR592304	ERS452901
13285_2#39	13285_2#39_EG177_2007	2007	this study	ERR592305	ERS452902
13285_2#40	13285_2#40_EG187_2008	2008	this study	ERR592306	ERS452903
13285_2#41	13285_2#41_EG207_2008	2008	this study	ERR592307	ERS452904
13285_2#42	13285_2#42_EG208_2008	2008	this study	ERR592308	ERS452905
13285_2#43	13285_2#43_EG211_2008	2008	this study	ERR592309	ERS452906
13285_2#44	13285_2#44_EG236_2008	2008	this study	ERR592310	ERS452907
13285_2#45	13285_2#45_EG246_2008	2008	this study	ERR592311	ERS452908
13285_2#46	13285_2#46_EG250_2008	2008	this study	ERR592312	ERS452910
13285_2#47	13285_2#47_EG268_2008	2008	this study	ERR592313	ERS452912
13285_2#49	13285_2#49_EG331_2006	2006	this study	ERR592315	ERS452915
13285_2#50	13285_2#50_EG333_2007	2007	this study	ERR592316	ERS452916
13285_2#51	13285_2#51_EG338_2007	2007	this study	ERR592317	ERS452917
13285_2#52	13285_2#52_EG354_2007	2007	this study	ERR592318	ERS452920
13285_2#53	13285_2#53_EG356_2007	2007	this study	ERR592319	ERS452921
13285_2#55	13285_2#55_EG364_2007	2007	this study	ERR592321	ERS452923
13285_2#56	13285_2#56_EG383_2007	2007	this study	ERR592322	ERS452924
13285_2#57	13285_2#57_EG384_2007	2007	this study	ERR592323	ERS452925
13285_2#58	13285_2#58_EG392_2007	2007	this study	ERR592324	ERS452926
13285_2#59	13285_2#59_EG394_2007	2007	this study	ERR592325	ERS452927
13285_2#60	13285_2#60_EG414_2007	2007	this study	ERR592326	ERS452930
13285_2#61	13285_2#61_EG421_2008	2008	this study	ERR592327	ERS452931
13285_2#62	13285_2#62_EG423_2008	2008	this study	ERR592328	ERS452932
13285_2#63	13285_2#63_EG424_2008	2008	this study	ERR592329	ERS452933
13285_2#64	13285_2#64_EG495_2009	2009	this study	ERR592330	ERS452937
13285_2#66	13285_2#66_EG1009_2008	2008	this study	ERR592332	ERS452940
13285_2#67	13285_2#67_EG1011_2008	2008	this study	ERR592333	ERS452942
13285_2#68	13285_2#68_EG1012_2008	2008	this study	ERR592334	ERS452943
13285_2#69	13285_2#69_EG1013_2008	2008	this study	ERR592335	ERS452944
13285_2#70	13285_2#70_EG1030_2009	2009	this study	ERR592336	ERS452945
13285_2#71	13285_2#71_EG1031_2009	2009	this study	ERR592337	ERS452946
13285_2#72	13285_2#72_EG1032_2009	2009	this study	ERR592338	ERS452947
13285_2#73	13285_2#73_EG1033_2009	2009	this study	ERR592339	ERS452948
13285_2#74	13285_2#74_EG1034_2009	2009	this study	ERR592340	ERS452949
13285_2#75	13285_2#75_EG1036_2009	2009	this study	ERR592341	ERS452951
13285_2#78	13285_2#78_DE64_2000	2000	this study	ERR592344	ERS452954
13285_2#79	13285_2#79_DE105_2000	2000	this study	ERR592345	ERS452955
13285_2#80	13285_2#80_DE277_2000	2000	this study	ERR592346	ERS452959
13285_2#82	13285_2#82_DE571_2001	2001	this study	ERR592348	ERS452963
13285_2#83	13285_2#83_DE742_2001	2001	this study	ERR592349	ERS452964
13285_2#84	13285_2#84_DE837_2001	2001	this study	ERR592350	ERS452966
13285_2#85	13285_2#85_DE888_2001	2001	this study	ERR592351	ERS452967
13285_2#86	13285_2#86_DE1116_2002	2002	this study	ERR592352	ERS452968
13285_2#87	13285_2#87_DE1165_2002	2002	this study	ERR592353	ERS452970
13285_2#89	13285_2#89_H71_2010	2010	this study	ERR592355	ERS452973
13285_2#91	13285_2#91_H73_2010	2010	this study	ERR592357	ERS452975
13285_2#92	13285_2#92_H74_2010	2010	this study	ERR592358	ERS452976
13285_2#93	13285_2#93_H75_2010	2010	this study	ERR592359	ERS452977
13285_2#94	13285_2#94_H77_2010	2010	this study	ERR592360	ERS452978
13285_2#95	13285_2#95_H79_2010	2010	this study	ERR592361	ERS452979
13285_3#12	13285_3#12_H103_2011	2011	this study	ERR592373	ERS452992
13285_3#14	13285_3#14_KH59_2010	2010	this study	ERR592375	ERS452995
13285_3#17	13285_3#17_KH64_2010	2010	this study	ERR592378	ERS452999
13285_3#18	13285_3#18_KH65_2010	2010	this study	ERR592379	ERS453000
13285_3#19	13285_3#19_KH68_2010	2010	this study	ERR592380	ERS453002
13285_3#22	13285_3#22_KH73_2010	2010	this study	ERR592383	ERS453006
13285_3#23	13285_3#23_KH74_2010	2010	this study	ERR592384	ERS453007
13285_3#24	13285_3#24_KH76_2010	2010	this study	ERR592385	ERS453008
13285_3#25	13285_3#25_KH77_2010	2010	this study	ERR592386	ERS453009
13285_3#26	13285_3#26_KH78_2010	2010	this study	ERR592387	ERS453010
13285_3#27	13285_3#27_KH79_2010	2010	this study	ERR592388	ERS453011
13285_3#28	13285_3#28_KH81_2010	2010	this study	ERR592389	ERS453013
13285_3#30	13285_3#30_KH84_2011	2011	this study	ERR592391	ERS453016
3929_5#1	3929_5#1_MS004_Vietnam_1995	1995	published	ERR019762	ERS008064
3929_5#10	3929_5#10_MS065_Vietnam_1995	1995	published	ERR019763	ERS008073
3929_5#11	3929_5#11_MS069_Vietnam_1995	1995	published	ERR019764	ERS008074
3929_5#3	3929_5#3_MS032_Vietnam_1995	1995	published	ERR019766	ERS008066
3929_5#4	3929_5#4_MS034_Vietnam_1995	1995	published	ERR019767	ERS008067
3929_5#5	3929_5#5_MS035_Vietnam_1995	1995	published	ERR019768	ERS008068
3929_5#6	3929_5#6_MS039_Vietnam_1995	1995	published	ERR019769	ERS008069
3929_5#7	3929_5#7_MS042_Vietnam_1995	1995	published	ERR019770	ERS008070
3929_5#8	3929_5#8_MS048_Vietnam_1995	1995	published	ERR019771	ERS008071
3929_5#9	3929_5#9_MS063_Vietnam_1995	1995	published	ERR019772	ERS008072
3929_6#1	3929_6#1_MS070_Vietnam_1995	1995	published	ERR019774	ERS008075
3929_6#10	3929_6#10_MS119_Vietnam_1996	1996	published	ERR019775	ERS008084
3929_6#11	3929_6#11_DE885_Vietnam_2001	2001	published	ERR019776	ERS008085
3929_6#2	3929_6#2_MS080_Vietnam_1995	1995	published	ERR019777	ERS008076
3929_6#3	3929_6#3_MS083_Vietnam_1996	1996	published	ERR019778	ERS008077
3929_6#4	3929_6#4_MS102_Vietnam_1996	1996	published	ERR019779	ERS008078
3929_6#5	3929_6#5_MS110_Vietnam_1996	1996	published	ERR019780	ERS008079
3929_6#6	3929_6#6_MS122_Vietnam_1996	1996	published	ERR019781	ERS008080
3929_6#7	3929_6#7_MS127_Vietnam_1996	1996	published	ERR019782	ERS008081
3929_6#8	3929_6#8_MS128_Vietnam_1996	1996	published	ERR019783	ERS008082
3929_6#9	3929_6#9_MS111_Vietnam_1996	1996	published	ERR019784	ERS008083
3929_7#1	3929_7#1_DE248_Vietnam_2000	2000	published	ERR019786	ERS008086
3929_7#10	3929_7#10_DE654_Vietnam_2001	2001	published	ERR019787	ERS008095
3929_7#2	3929_7#2_DE1150_Vietnam_2002	2002	published	ERR019789	ERS008087
3929_7#3	3929_7#3_DE891_Vietnam_2001	2001	published	ERR019790	ERS008088
3929_7#4	3929_7#4_DE1318_Vietnam_2002	2002	published	ERR019791	ERS008089
3929_7#5	3929_7#5_DE1208_Vietnam_2002	2002	published	ERR019792	ERS008090
3929_7#6	3929_7#6_DE655_Vietnam_2001	2001	published	ERR019793	ERS008091
3929_7#7	3929_7#7_DE115_Vietnam_2002	2002	published	ERR019794	ERS008092
3929_7#8	3929_7#8_DE1209_Vietnam_2002	2002	published	ERR019795	ERS008093
3929_7#9	3929_7#9_DE427_Vietnam_2000	2000	published	ERR019796	ERS008094
3929_8#1	3929_8#1_DE127_Vietnam_2000	2000	published	ERR019798	ERS008097
3929_8#10	3929_8#10_DE846_Vietnam_2001	2001	published	ERR019799	ERS008106
3929_8#11	3929_8#11_DE306_Vietnam_2000	2000	published	ERR019800	ERS008107
3929_8#2	3929_8#2_DE965_Vietnam_2001	2001	published	ERR019801	ERS008098
3929_8#3	3929_8#3_DE489_Vietnam_2000	2000	published	ERR019802	ERS008099
3929_8#4	3929_8#4_DE1063_Vietnam_2002	2002	published	ERR019803	ERS008100
3929_8#5	3929_8#5_DE1198_Vietnam_2002	2002	published	ERR019804	ERS008101
3929_8#6	3929_8#6_DE490_Vietnam_2000	2000	published	ERR019805	ERS008102
3929_8#8	3929_8#8_DE1486_Vietnam_2002	2002	published	ERR019807	ERS008104
3929_8#9	3929_8#9_DE900_Vietnam_2001	2001	published	ERR019808	ERS008105
3948_1#1	3948_1#1_DE1140_Vietnam_2002	2002	published	ERR019810	ERS008108
3948_1#10	3948_1#10_EG472_Vietnam_2008	2008	published	ERR019811	ERS008117
3948_1#11	3948_1#11_EG365_Vietnam_2007	2007	published	ERR019812	ERS008118
3948_1#3	3948_1#3_DE816_Vietnam_2001	2001	published	ERR019814	ERS008110
3948_1#4	3948_1#4_DE303_Vietnam_2000	2000	published	ERR019815	ERS008111
3948_1#6	3948_1#6_DE1191_Vietnam_2002	2002	published	ERR019817	ERS008113
3948_1#7	3948_1#7_DE1336_Vietnam_2002	2002	published	ERR019818	ERS008114
3948_1#8	3948_1#8_EG467_Vietnam_2008	2008	published	ERR019819	ERS008115
3948_1#9	3948_1#9_EG304_Vietnam_2006	2006	published	ERR019820	ERS008116
3948_2#1	3948_2#1_EG255_Vietnam_2008	2008	published	ERR019822	ERS008119
3948_2#10	3948_2#10_EG315_Vietnam_2006	2006	published	ERR019823	ERS008128
3948_2#11	3948_2#11_EG357_Vietnam_2007	2007	published	ERR019824	ERS008129
3948_2#2	3948_2#2_EG318_Vietnam_2006	2006	published	ERR019825	ERS008120
3948_2#3	3948_2#3_EG386_Vietnam_2007	2007	published	ERR019826	ERS008121
3948_2#4	3948_2#4_EG379_Vietnam_2007	2007	published	ERR019827	ERS008122
3948_2#5	3948_2#5_EG385_Vietnam_2007	2007	published	ERR019828	ERS008123
3948_2#6	3948_2#6_EG369_Vietnam_2007	2007	published	ERR019829	ERS008124
3948_2#7	3948_2#7_EG388_Vietnam_2007	2007	published	ERR019830	ERS008125
3948_2#9	3948_2#9_EG309_Vietnam_2006	2006	published	ERR019832	ERS008127
3948_3#1	3948_3#1_EG451_Vietnam_2008	2008	published	ERR019834	ERS008141
3948_3#11	3948_3#11_DE1404_Vietnam_2002	2002	published	ERR019836	ERS008151
3948_3#2	3948_3#2_EG362_Vietnam_2007	2007	published	ERR019837	ERS008142
3948_3#3	3948_3#3_EG425_Vietnam_2008	2008	published	ERR019838	ERS008143
3948_3#4	3948_3#4_EG404_Vietnam_2007	2007	published	ERR019839	ERS008144
3948_3#5	3948_3#5_DE295_Vietnam_2000	2000	published	ERR019840	ERS008145
3948_3#6	3948_3#6_EG204_Vietnam_2008	2008	published	ERR019841	ERS008146
3948_3#7	3948_3#7_DE1256_Vietnam_2002	2002	published	ERR019842	ERS008147
3948_3#9	3948_3#9_EG1001_Vietnam_2008	2008	published	ERR019844	ERS008149
4069_1#10	4069_1#10_EG375_Vietnam_2007	2007	published	ERR017665	ERS008139
4069_1#7	4069_1#7_EG401_Vietnam_2007	2007	published	ERR017672	ERS008136
4069_1#8	4069_1#8_EG393_Vietnam_2007	2007	published	ERR017673	ERS008137
4069_1#9	4069_1#9_EG372_Vietnam_2007	2007	published	ERR017674	ERS008138
4069_3#1	4069_3#1_EG1008_Vietnam_2008	2008	published	ERR017676	ERS008152
4069_3#10	4069_3#10_EG390_Vietnam_2007	2007	published	ERR017677	ERS008161
4069_3#2	4069_3#2_EG395_Vietnam_2007	2007	published	ERR017678	ERS008160
4069_3#3	4069_3#3_EG373_Vietnam_2007	2007	published	ERR017679	ERS008159
4069_3#4	4069_3#4_DE685_Vietnam_2001	2001	published	ERR017680	ERS008158
4069_3#5	4069_3#5_DE579_Vietnam_2001	2001	published	ERR017681	ERS008157
4069_3#7	4069_3#7_EG430_Vietnam_2008	2008	published	ERR017683	ERS008155
4069_3#8	4069_3#8_DE611_Vietnam_2001	2001	published	ERR017684	ERS008154
4069_3#9	4069_3#9_EG1004_Vietnam_2008	2008	published	ERR017685	ERS008153
5236_1#10	5236_1#10_ShIB1970_Vietnam_2001	2001	published	ERR025683	ERS009803
5236_1#11	5236_1#11_ShIB1976_Vietnam_2002	2002	published	ERR025684	ERS009804
5236_1#12	5236_1#12_ShIB1980_Vietnam_2002	2002	published	ERR025685	ERS009805
5236_2#1	5236_2#1_ShIB1985_Vietnam_2002	2002	published	ERR025695	ERS009806
5236_2#10	5236_2#10_ShIB2009_Vietnam_2003	2003	published	ERR025696	ERS009815
5236_2#11	5236_2#11_ShIB2012_Vietnam_2001	2001	published	ERR025697	ERS009816
5236_2#12	5236_2#12_ShIB2013_Vietnam_2001	2001	published	ERR025698	ERS009817
5236_2#2	5236_2#2_ShIB1987_Vietnam_2002	2002	published	ERR025699	ERS009807
5236_2#3	5236_2#3_ShIB1990_Vietnam_2003	2003	published	ERR025700	ERS009808
5236_2#4	5236_2#4_ShIB1993_Vietnam_2003	2003	published	ERR025701	ERS009809
5236_2#5	5236_2#5_ShIB1995_Vietnam_2003	2003	published	ERR025702	ERS009810
5236_2#6	5236_2#6_ShIB1997_Vietnam_2003	2003	published	ERR025703	ERS009811
5236_2#7	5236_2#7_ShIB2000_Vietnam_2003	2003	published	ERR025704	ERS009812
5236_2#8	5236_2#8_ShIB2004_Vietnam_2003	2003	published	ERR025705	ERS009813
5236_2#9	5236_2#9_ShIB2008_Vietnam_2003	2003	published	ERR025706	ERS009814
5236_3#1	5236_3#1_ShIB2015_Vietnam_2002	2002	published	ERR025708	ERS009818
6578_1#11	6578_1#11_HUE62_Vietnam_2010	2010	published	ERR047232	ERS031887
6578_1#13	6578_1#13_HUE64_Vietnam_2010	2010	published	ERR047234	ERS031889
6578_1#16	6578_1#16_HUE67_Vietnam_2010	2010	published	ERR047237	ERS031892
6578_1#17	6578_1#17_HUE68_Vietnam_2010	2010	published	ERR047238	ERS031893
6578_1#19	6578_1#19_KH02_Vietnam_2009	2009	published	ERR047240	ERS031895
6578_1#2	6578_1#2_HUE50_Vietnam_2009	2009	published	ERR047223	ERS031878
6578_1#20	6578_1#20_KH04_Vietnam_2009	2009	published	ERR047241	ERS031896
6578_1#21	6578_1#21_KH05_Vietnam_2009	2009	published	ERR047242	ERS031897
6578_1#22	6578_1#22_KH06_Vietnam_2009	2009	published	ERR047243	ERS031898
6578_1#3	6578_1#3_HUE53_Vietnam_2010	2010	published	ERR047224	ERS031879
6578_1#5	6578_1#5_HUE55_Vietnam_2010	2010	published	ERR047226	ERS031881
6578_1#7	6578_1#7_HUE57_Vietnam_2010	2010	published	ERR047228	ERS031883
6578_1#8	6578_1#8_HUE58_Vietnam_2010	2010	published	ERR047229	ERS031884
6578_1#9	6578_1#9_HUE60_Vietnam_2010	2010	published	ERR047230	ERS031885
6578_2#1	6578_2#1_KH07_Vietnam_2009	2009	published	ERR047244	ERS031899
6578_2#10	6578_2#10_KH17_Vietnam_2009	2009	published	ERR047253	ERS031908
6578_2#11	6578_2#11_KH18_Vietnam_2009	2009	published	ERR047254	ERS031909
6578_2#12	6578_2#12_KH19_Vietnam_2009	2009	published	ERR047255	ERS031910
6578_2#13	6578_2#13_KH20_Vietnam_2009	2009	published	ERR047256	ERS031911
6578_2#14	6578_2#14_KH21_Vietnam_2009	2009	published	ERR047257	ERS031912
6578_2#15	6578_2#15_KH23_Vietnam_2009	2009	published	ERR047258	ERS031913
6578_2#16	6578_2#16_KH24_Vietnam_2009	2009	published	ERR047259	ERS031914
6578_2#17	6578_2#17_KH25_Vietnam_2009	2009	published	ERR047260	ERS031915
6578_2#18	6578_2#18_KH26_Vietnam_2009	2009	published	ERR047261	ERS031916
6578_2#19	6578_2#19_KH27_Vietnam_2009	2009	published	ERR047262	ERS031917
6578_2#2	6578_2#2_KH09_Vietnam_2009	2009	published	ERR047245	ERS031900
6578_2#20	6578_2#20_KH28_Vietnam_2009	2009	published	ERR047263	ERS031918
6578_2#21	6578_2#21_KH29_Vietnam_2009	2009	published	ERR047264	ERS031919
6578_2#22	6578_2#22_KH30_Vietnam_2009	2009	published	ERR047265	ERS031920
6578_2#3	6578_2#3_KH10_Vietnam_2009	2009	published	ERR047246	ERS031901
6578_2#4	6578_2#4_KH11_Vietnam_2009	2009	published	ERR047247	ERS031902
6578_2#5	6578_2#5_KH12_Vietnam_2009	2009	published	ERR047248	ERS031903
6578_2#6	6578_2#6_KH13_Vietnam_2009	2009	published	ERR047249	ERS031904
6578_2#7	6578_2#7_KH14_Vietnam_2009	2009	published	ERR047250	ERS031905
6578_2#8	6578_2#8_KH15_Vietnam_2009	2009	published	ERR047251	ERS031906
6578_2#9	6578_2#9_KH16_Vietnam_2009	2009	published	ERR047252	ERS031907
6578_3#1	6578_3#1_KH32_Vietnam_2009	2009	published	ERR047266	ERS031921
6578_3#10	6578_3#10_KH42_Vietnam_2010	2010	published	ERR047275	ERS031930
6578_3#11	6578_3#11_KH43_Vietnam_2010	2010	published	ERR047276	ERS031931
6578_3#12	6578_3#12_KH45_Vietnam_2010	2010	published	ERR047277	ERS031932
6578_3#18	6578_3#18_KH53_Vietnam_2010	2010	published	ERR047283	ERS031938
6578_3#19	6578_3#19_KH54_Vietnam_2010	2010	published	ERR047284	ERS031939
6578_3#2	6578_3#2_KH33_Vietnam_2009	2009	published	ERR047267	ERS031922
6578_3#20	6578_3#20_KH55_Vietnam_2010	2010	published	ERR047285	ERS031940
6578_3#21	6578_3#21_KH57_Vietnam_2010	2010	published	ERR047286	ERS031941
6578_3#3	6578_3#3_KH34_Vietnam_2009	2009	published	ERR047268	ERS031923
6578_3#4	6578_3#4_KH35_Vietnam_2009	2009	published	ERR047269	ERS031924
6578_3#5	6578_3#5_KH37_Vietnam_2009	2009	published	ERR047270	ERS031925
6578_3#6	6578_3#6_KH38_Vietnam_2009	2009	published	ERR047271	ERS031926
6578_3#8	6578_3#8_KH40_Vietnam_2009	2009	published	ERR047273	ERS031928
6578_3#9	6578_3#9_KH41_Vietnam_2009	2009	published	ERR047274	ERS031929
6578_4#17	6578_4#17_MS0043_Vietnam_1995	1995	published	ERR047304	ERS031959
6578_8#10	6578_8#10_20263_Vietnam_2009	2009	published	ERR047319	ERS031729
6578_8#11	6578_8#11_20343_Vietnam_2009	2009	published	ERR047320	ERS031730
6578_8#12	6578_8#12_30003_Vietnam_2009	2009	published	ERR047321	ERS031731
6578_8#13	6578_8#13_30008_Vietnam_2009	2009	published	ERR047322	ERS031732
6578_8#14	6578_8#14_30010_Vietnam_2009	2009	published	ERR047323	ERS031733
6578_8#15	6578_8#15_30037_Vietnam_2009	2009	published	ERR047324	ERS031734
6578_8#16	6578_8#16_30054_Vietnam_2009	2009	published	ERR047325	ERS031735
6578_8#17	6578_8#17_30059_Vietnam_2009	2009	published	ERR047326	ERS031736
6578_8#18	6578_8#18_30071_Vietnam_2009	2009	published	ERR047327	ERS031737
6578_8#19	6578_8#19_30073_Vietnam_2009	2009	published	ERR047328	ERS031738
6578_8#2	6578_8#2_20006_Vietnam_2009	2009	published	ERR047311	ERS031721
6578_8#21	6578_8#21_30100_Vietnam_2009	2009	published	ERR047330	ERS031740
6578_8#22	6578_8#22_30112_Vietnam_2009	2009	published	ERR047331	ERS031741
6578_8#23	6578_8#23_30124_Vietnam_2009	2009	published	ERR047332	ERS031742
6578_8#3	6578_8#3_20021_Vietnam_2009	2009	published	ERR047312	ERS031722
6578_8#4	6578_8#4_20023_Vietnam_2009	2009	published	ERR047313	ERS031723
6578_8#5	6578_8#5_20037_Vietnam_2009	2009	published	ERR047314	ERS031724
6578_8#6	6578_8#6_20070_Vietnam_2009	2009	published	ERR047315	ERS031725
6578_8#7	6578_8#7_20094_Vietnam_2009	2009	published	ERR047316	ERS031726
6578_8#8	6578_8#8_20228_Vietnam_2009	2009	published	ERR047317	ERS031727
6578_8#9	6578_8#9_20261_Vietnam_2009	2009	published	ERR047318	ERS031728
6581_3#10	6581_3#10_30371_Vietnam_2009	2009	published	ERR047342	ERS031752
6581_3#11	6581_3#11_30387_Vietnam_2010	2010	published	ERR047343	ERS031753
6581_3#12	6581_3#12_30450_Vietnam_2010	2010	published	ERR047344	ERS031754
6581_3#13	6581_3#13_30451_Vietnam_2010	2010	published	ERR047345	ERS031755
6581_3#2	6581_3#2_30162_Vietnam_2009	2009	published	ERR047334	ERS031744
6581_3#3	6581_3#3_30164_Vietnam_2009	2009	published	ERR047335	ERS031745
6581_3#4	6581_3#4_30169_Vietnam_2009	2009	published	ERR047336	ERS031746
6581_3#5	6581_3#5_30172_Vietnam_2009	2009	published	ERR047337	ERS031747
6581_3#6	6581_3#6_30174_Vietnam_2009	2009	published	ERR047338	ERS031748
6581_3#7	6581_3#7_30233_Vietnam_2009	2009	published	ERR047339	ERS031749
6581_3#8	6581_3#8_30293_Vietnam_2009	2009	published	ERR047340	ERS031750
6581_3#9	6581_3#9_30366_Vietnam_2009	2009	published	ERR047341	ERS031751
6581_6#11	6581_6#11_EG1014_Vietnam_2009	2009	published	ERR047411	ERS031821
6581_6#12	6581_6#12_EG1015_Vietnam_2009	2009	published	ERR047412	ERS031822
6581_6#13	6581_6#13_EG1016_Vietnam_2009	2009	published	ERR047413	ERS031823
6581_6#14	6581_6#14_EG1017_Vietnam_2009	2009	published	ERR047414	ERS031824
6581_6#15	6581_6#15_EG1018_Vietnam_2009	2009	published	ERR047415	ERS031825
6581_6#16	6581_6#16_EG1019_Vietnam_2009	2009	published	ERR047416	ERS031826
6581_6#17	6581_6#17_EG1020_Vietnam_2009	2009	published	ERR047417	ERS031827
6581_6#18	6581_6#18_EG1021_Vietnam_2009	2009	published	ERR047418	ERS031828
6581_6#19	6581_6#19_EG1022_Vietnam_2009	2009	published	ERR047419	ERS031829
6581_6#20	6581_6#20_EG1023_Vietnam_2009	2009	published	ERR047420	ERS031830
6581_6#21	6581_6#21_EG1024_Vietnam_2009	2009	published	ERR047421	ERS031831
6581_6#22	6581_6#22_EG1025_Vietnam_2009	2009	published	ERR047422	ERS031832
6581_7#1	6581_7#1_EG1026_Vietnam_2009	2009	published	ERR047423	ERS031833
6581_7#19	6581_7#19_HUE16_Vietnam_2009	2009	published	ERR047441	ERS031851
6581_7#2	6581_7#2_EG1027_Vietnam_2009	2009	published	ERR047424	ERS031834
6581_7#20	6581_7#20_HUE17_Vietnam_2009	2009	published	ERR047442	ERS031852
6581_7#22	6581_7#22_HUE19_Vietnam_2009	2009	published	ERR047444	ERS031854
6581_7#3	6581_7#3_EG1028_Vietnam_2009	2009	published	ERR047425	ERS031835
6581_7#4	6581_7#4_EG1029_Vietnam_2009	2009	published	ERR047426	ERS031836
6581_7#5	6581_7#5_HUE01_Vietnam_2008	2008	published	ERR047427	ERS031837
6581_7#6	6581_7#6_HUE02_Vietnam_2008	2008	published	ERR047428	ERS031838
6581_7#9	6581_7#9_HUE05_Vietnam_2008	2008	published	ERR047431	ERS031841
6581_8#1	6581_8#1_HUE20_Vietnam_2009	2009	published	ERR047445	ERS031855
6581_8#10	6581_8#10_HUE30_Vietnam_2009	2009	published	ERR047454	ERS031864
6581_8#11	6581_8#11_HUE31_Vietnam_2009	2009	published	ERR047455	ERS031865
6581_8#12	6581_8#12_HUE32_Vietnam_2009	2009	published	ERR047456	ERS031866
6581_8#13	6581_8#13_HUE33_Vietnam_2009	2009	published	ERR047457	ERS031867
6581_8#14	6581_8#14_HUE34_Vietnam_2009	2009	published	ERR047458	ERS031868
6581_8#17	6581_8#17_HUE40_Vietnam_2009	2009	published	ERR047461	ERS031871
6581_8#18	6581_8#18_HUE42_Vietnam_2009	2009	published	ERR047462	ERS031872
6581_8#19	6581_8#19_HUE43_Vietnam_2009	2009	published	ERR047463	ERS031873
6581_8#2	6581_8#2_HUE21_Vietnam_2009	2009	published	ERR047446	ERS031856
6581_8#20	6581_8#20_HUE46_Vietnam_2009	2009	published	ERR047464	ERS031874
6581_8#21	6581_8#21_HUE47_Vietnam_2009	2009	published	ERR047465	ERS031875
6581_8#22	6581_8#22_HUE48_Vietnam_2009	2009	published	ERR047466	ERS031876
6581_8#3	6581_8#3_HUE22_Vietnam_2009	2009	published	ERR047447	ERS031857
6581_8#4	6581_8#4_HUE23_Vietnam_2009	2009	published	ERR047448	ERS031858
6581_8#5	6581_8#5_HUE24_Vietnam_2009	2009	published	ERR047449	ERS031859
6581_8#6	6581_8#6_HUE25_Vietnam_2009	2009	published	ERR047450	ERS031860
6581_8#7	6581_8#7_HUE26_Vietnam_2009	2009	published	ERR047451	ERS031861
6581_8#8	6581_8#8_HUE27_Vietnam_2009	2009	published	ERR047452	ERS031862
6581_8#9	6581_8#9_HUE29_Vietnam_2009	2009	published	ERR047453	ERS031863
6593_3#10	6593_3#10_MS0094_Vietnam_1996	1996	published	ERR048239	ERS031974
6640_6#10	6640_6#10_10083_Vietnam_2009	2009	published	ERR049142	ERS031706
6640_6#11	6640_6#11_10093_Vietnam_2009	2009	published	ERR049143	ERS031707
6640_6#12	6640_6#12_10102_Vietnam_2009	2009	published	ERR049144	ERS031708
6640_6#13	6640_6#13_10111_Vietnam_2009	2009	published	ERR049145	ERS031709
6640_6#14	6640_6#14_10115_Vietnam_2009	2009	published	ERR049146	ERS031710
6640_6#15	6640_6#15_10134_Vietnam_2009	2009	published	ERR049147	ERS031711
6640_6#16	6640_6#16_10135_Vietnam_2009	2009	published	ERR049148	ERS031712
6640_6#17	6640_6#17_10152_Vietnam_2009	2009	published	ERR049149	ERS031713
6640_6#18	6640_6#18_10159_Vietnam_2009	2009	published	ERR049150	ERS031714
6640_6#19	6640_6#19_10188_Vietnam_2009	2009	published	ERR049151	ERS031715
6640_6#2	6640_6#2_10014_Vietnam_2009	2009	published	ERR049134	ERS031698
6640_6#21	6640_6#21_10263_Vietnam_2009	2009	published	ERR049153	ERS031717
6640_6#22	6640_6#22_10320_Vietnam_2010	2010	published	ERR049154	ERS031718
6640_6#23	6640_6#23_10365_Vietnam_2010	2010	published	ERR049155	ERS031719
6640_6#3	6640_6#3_10021_Vietnam_2009	2009	published	ERR049135	ERS031699
6640_6#4	6640_6#4_10031_Vietnam_2009	2009	published	ERR049136	ERS031700
6640_6#5	6640_6#5_10035_Vietnam_2009	2009	published	ERR049137	ERS031701
6640_6#6	6640_6#6_10060_Vietnam_2009	2009	published	ERR049138	ERS031702
6640_6#7	6640_6#7_10063_Vietnam_2009	2009	published	ERR049139	ERS031703
6640_6#8	6640_6#8_10071_Vietnam_2009	2009	published	ERR049140	ERS031704
6640_6#9	6640_6#9_10073_Vietnam_2009	2009	published	ERR049141	ERS031705
